# Supplementary material for: A Simplified Daily Fit Model to Reduce Costs and Nutrient Intake in Growing-Finishing Pigs
Source: Animals (Basel). 2024 Oct 11;14(20):2922. doi: 10.3390/ani14202922 (PMC11503865; doi:10.3390/ani14202922)
Supplement: Supplementary file 1 [file animals-14-02922-s001.zip]

Archive with 1 entries (1 files):
- animals-3148422-supplementary.pdf
